# Supplementary material for: Preparation of Glutathione-Responsive Paclitaxel Prodrug Based on Endogenous Molecule of L-Glutathione Oxidized for Cancer Therapy
Source: Pharmaceutics. 2024 Sep 6;16(9):1178. doi: 10.3390/pharmaceutics16091178 (PMC11435141; doi:10.3390/pharmaceutics16091178)
Supplement: Supplementary file 1 [file pharmaceutics-16-01178-s001.zip]

Archive with 1 entries (1 files):
- pharmaceutics-3148356-supplementary.pdf
